# Supplementary material for: A novel approach for determining instantaneous centers of rotation of the mandible with an intraoral scanner: A preliminary study
Source: PLoS One. 2023 May 3;18(5):e0285162. doi: 10.1371/journal.pone.0285162 (PMC10156001; doi:10.1371/journal.pone.0285162)
Supplement: S2 Table — Not cited in text. (XLSX) [file pone.0285162.s003.xlsx]

## Sheet: Statistics of included
					Mesh vs Mesh	Axis vs Axis
		Supplementary information of naming		axis x axis (by scan code)	rms_error	distance_start_points	distance_end_points	max_distance	avg_distance (Daxis)	angle_deg (angular deviation)	avg_intial RMS error (mm)Mouth_open)	avg_final RMS error	Avg_(DEG) Mouth_open	EcD_ratio												First axis (by scan code)	(DEG)Mouth_open_First_xis	intial RMS error	final RMS error	length_first_axis	first_axis_coordinates	Second axis (by scan code)	(DEG)Mouth_open_Second_xis	intial RMS error	final RMS error	length_second_axis	second_axis_coordinates
Case No.II		Inter-occlusal reg. Name in Manuscript	Scan code during clinical work
																	Case No.II:		Mean Daxis	SD	Mean angular deviation	SD	Mean EcD_ratio	SD
	0 constant	0A	0B, 0C	0B->1B x 0B->1D	0.0421336	1.76144	1.27737	1.76144	1.51941	0.139336	3.59436	0.0101555	3.13857	36.0616				all	1.70093	0.493683	0.496958	0.322206	46.0964	11.5436		0B->1B	3.16713	3.59002	0.0177692	200	[array([-106.96103748, -38.73764337, 25.91771392]), array([ 91.91567272, -57.93578445, 34.83317909])]	0B->1D	3.11001	3.5987	0.00254184	200	[array([-106.97527569, -39.69287686, 27.39758193]), array([ 91.94376614, -58.63832488, 35.89962853])]
		0B	0D, 0F	0B->1R x 0B->1Q	0.0360035	1.0729	2.34409	2.34409	1.7085	0.593509	3.23771	0.0165833	2.67404	47.4536				0 constant	1.85949	0.508821	0.539744	0.449383	43.7432	11.8134		0B->1R	2.65065	3.24124	0.00641324	200	[array([-108.3069707 , -38.56259936, 32.09391225]), array([ 89.77345554, -66.03384843, 35.17209618])]	0B->1Q	2.69743	3.23417	0.0267534	200	[array([-107.75892864, -38.50044551, 31.1736392 ]), array([ 90.588955 , -63.9349643, 34.5206248])]
		1A	1Q, 1R	0B->2B x 0B->2C	0.0489714	1.61077	1.3515	1.61077	1.48113	0.191653	4.18975	0.0168345	3.58928	30.2449				0 change	1.54236	0.437216	0.454173	0.0932933	48.4496	11.1366		0B->2B	3.55276	4.18945	0.0280592	200	[array([-107.70215699, -40.44855267, 26.6040435 ]), array([ 91.00048702, -60.77811728, 36.80051666])]	0B->2C	3.6258	4.19005	0.00560981	200	[array([-107.6522643 , -39.05991244, 25.78933243]), array([ 91.01042442, -59.43482803, 36.65206349])]
		1B	1B, 1D	0B->3A x 0B->3B	0.0445173	2.03072	3.38012	3.38012	2.70542	1.25279	5.69567	0.00154102	4.57286	60.7724												0B->3A	4.59579	5.69177	0.00132106	200	[array([-106.96803618, -46.1420953 , 28.11356801]), array([ 92.15860354, -61.44711909, 38.80644427])]	0B->3B	4.54993	5.69957	0.00176098	200	[array([-108.33499312, -44.82830497, 27.38609411]), array([ 90.3376534 , -63.91806686, 40.22200139])]
		2	2B, 2C	0C->1B x 0C->1D	0.0421336	1.8641	1.30531	1.8641	1.5847	0.161042	3.60051	0.0269841	3.06033	37.6114												0C->1B	3.08871	3.59616	0.0371905	200	[array([-106.69682339, -41.02035102, 27.35564058]), array([ 92.35258839, -58.68455794, 35.55975313])]	0C->1D	3.03194	3.60486	0.0167777	200	[array([-106.67856471, -42.04658951, 28.91171078]), array([ 92.41645941, -59.4063144 , 36.64548882])]
		3	3A, 3B	0C->1R x 0C->1Q	0.0360035	1.11505	2.413	2.413	1.76403	0.589989	3.24377	0.0102643	2.5996	48.996												0C->1R	2.57634	3.24739	0.014416	200	[array([-108.00930874, -41.34649427, 33.8137707 ]), array([ 90.3249351 , -67.00872638, 36.04481538])]	0C->1Q	2.62286	3.24015	0.00611255	200	[array([-107.44023207, -41.21587274, 32.8638042 ]), array([ 91.14302748, -64.84915421, 35.34514077])]
				0C->2B x 0C->2C	0.0489714	1.69303	1.39674	1.69303	1.54489	0.190968	4.19599	0.0304724	3.5104	31.5467												0C->2B	3.47386	4.19583	0.04736	200	[array([-107.48825755, -42.52014994, 27.91223053]), array([ 91.37597666, -61.52039355, 37.50426356])]	0C->2C	3.54694	4.19615	0.0135849	200	[array([-107.45377846, -41.05287384, 27.06826512]), array([ 91.36959419, -60.13580901, 37.32048805])]
				0C->3A x 0C->3B	0.0445173	2.06599	3.46249	3.46249	2.76424	1.27012	5.70233	0.0189255	4.49316	62.0936												0C->3A	4.51631	5.69844	0.0173649	200	[array([-106.74145038, -47.79950585, 29.19270425]), array([ 92.48970848, -62.05174514, 39.38186589])]	0C->3B	4.47001	5.70623	0.0204861	200	[array([-108.16902496, -46.49626344, 28.46337329]), array([ 90.62686688, -64.58185629, 40.83692255])]
				0D->1B x 0D->1D	0.0421336	1.8407	1.27105	1.8407	1.55588	0.164528	3.75227	0.0300635	3.15902	36.9273												0D->1B	3.18744	3.74761	0.0403657	200	[array([-105.41787823, -42.49533281, 30.52549343]), array([ 94.00319407, -56.90909 , 35.37106119])]	0D->1D	3.1306	3.75693	0.0197614	200	[array([-105.35177154, -43.48500489, 32.07609441]), array([ 94.10099236, -57.61669405, 36.42239551])]
				0D->1R x 0D->1Q	0.0360035	1.11672	2.22396	2.22396	1.67034	0.52014	3.3959	0.0104025	2.69819	46.3938												0D->1R	2.67481	3.39953	0.0185262	200	[array([-106.25820392, -43.24177708, 37.22582271]), array([ 92.58633497, -64.66417307, 35.83646888])]	0D->1Q	2.72156	3.39228	0.00227872	200	[array([-105.79317736, -43.00045289, 36.23963122]), array([ 93.2368311 , -62.64501709, 35.16872989])]
				0D->2B x 0D->2C	0.0489714	1.73549	1.2755	1.73549	1.5055	0.218316	4.34746	0.0340743	3.60798	30.7424												0D->2B	3.57176	4.34715	0.0510729	200	[array([-106.30229376, -43.83795151, 30.72943531]), array([ 92.94615068, -59.85744741, 37.31981785])]	0D->2C	3.64419	4.34777	0.0170757	200	[array([-106.35583421, -42.34370062, 29.8483642 ]), array([ 92.8485232 , -58.59536227, 37.16324507])]
				0D->3A x 0D->3B	0.0445173	1.98037	3.3869	3.3869	2.68364	1.22938	5.85363	0.022836	4.59048	60.283												0D->3A	4.61442	5.84983	0.0209694	200	[array([-105.80363327, -48.63775217, 31.33425603]), array([ 93.67364004, -60.76135264, 39.19782674])]	0D->3B	4.56655	5.85742	0.0247025	200	[array([-107.21618886, -47.42947807, 30.65114906]), array([ 91.90546437, -63.24555944, 40.67206653])]
				0F->1B x 0F->1D	0.0421336	1.80199	1.26307	1.80199	1.53253	0.155528	3.75224	0.0233862	3.20332	36.3732												0F->1B	3.2321	3.74759	0.0335788	200	[array([-105.67672334, -40.88241645, 30.05838287]), array([ 93.62127235, -57.00075289, 34.58697465])]	0F->1D	3.17453	3.75688	0.0131936	200	[array([-105.62626592, -41.85254842, 31.57610095]), array([ 93.70331456, -57.70368771, 35.63315976])]
				0F->1R x 0F->1Q	0.0360035	1.07315	2.17219	2.17219	1.62267	0.522993	3.39682	0.0104181	2.74141	45.0698												0F->1R	2.71842	3.40049	0.0115806	200	[array([-106.5413312 , -41.31911088, 36.6305888 ]), array([ 92.08332974, -64.67225238, 34.9350514 ])]	0F->1Q	2.76441	3.39316	0.00925558	200	[array([-106.08546284, -41.1349543 , 35.67669235]), array([ 92.74349265, -62.70237418, 34.30087905])]
				0F->2B x 0F->2C	0.0489714	1.6728	1.24235	1.6728	1.45758	0.215849	4.34732	0.0275444	3.65258	29.7638												0F->2B	3.6168	4.34698	0.0445857	200	[array([-106.52042424, -42.38421484, 30.29028838]), array([ 92.61301291, -59.87919285, 36.5990089 ])]	0F->2C	3.68836	4.34765	0.0105031	200	[array([-106.55995563, -40.94563045, 29.43753495]), array([ 92.5310609 , -58.64630055, 36.46984708])]
				0F->3A x 0F->3B	0.0445173	1.96312	3.33964	3.33964	2.65138	1.21976	5.85294	0.0169799	4.63467	59.5584												0F->3A	4.65838	5.84911	0.015093	200	[array([-106.01093875, -47.50704568, 30.9583753 ]), array([ 93.40117847, -60.76557896, 38.6407448 ])]	0F->3B	4.61096	5.85677	0.0188668	200	[array([-107.38968893, -46.28691818, 30.27706144]), array([ 91.65104927, -63.21070665, 40.09387965])]
	0 change			0B->1B x 0C->1B	0.0338526	2.71076	1.13114	2.71076	1.92095	0.486915	3.59309	0.0274799	3.12792	56.7444												0B->1B	3.16713	3.59002	0.0177692	200	[array([-106.96103748, -38.73764337, 25.91771392]), array([ 91.91567272, -57.93578445, 34.83317909])]	0C->1B	3.08871	3.59616	0.0371905	200	[array([-106.69682339, -41.02035102, 27.35564058]), array([ 92.35258839, -58.68455794, 35.55975313])]
				0D->1B x 0F->1B	0.0291654	1.69903	0.87696	1.69903	1.28799	0.497949	3.7476	0.0369722	3.20977	44.1618												0D->1B	3.18744	3.74761	0.0403657	200	[array([-105.41787823, -42.49533281, 30.52549343]), array([ 94.00319407, -56.90909 , 35.37106119])]	0F->1B	3.2321	3.74759	0.0335788	200	[array([-105.67672334, -40.88241645, 30.05838287]), array([ 93.62127235, -57.00075289, 34.58697465])]
				0B->1D x 0C->1D	0.0338526	2.81435	1.17028	2.81435	1.99232	0.507298	3.60178	0.00965977	3.07098	58.8526												0B->1D	3.11001	3.5987	0.00254184	200	[array([-106.97527569, -39.69287686, 27.39758193]), array([ 91.94376614, -58.63832488, 35.89962853])]	0C->1D	3.03194	3.60486	0.0167777	200	[array([-106.67856471, -42.04658951, 28.91171078]), array([ 92.41645941, -59.4063144 , 36.64548882])]
				0D->1D x 0F->1D	0.0291654	1.72924	0.888036	1.72924	1.30864	0.500754	3.75691	0.0164775	3.15256	44.8695												0D->1D	3.1306	3.75693	0.0197614	200	[array([-105.35177154, -43.48500489, 32.07609441]), array([ 94.10099236, -57.61669405, 36.42239551])]	0F->1D	3.17453	3.75688	0.0131936	200	[array([-105.62626592, -41.85254842, 31.57610095]), array([ 93.70331456, -57.70368771, 35.63315976])]
				0B->1R x 0C->1R	0.0338526	3.28582	1.41991	3.28582	2.35286	0.576858	3.24432	0.0104146	2.61349	69.5032												0B->1R	2.65065	3.24124	0.00641324	200	[array([-108.3069707 , -38.56259936, 32.09391225]), array([ 89.77345554, -66.03384843, 35.17209618])]	0C->1R	2.57634	3.24739	0.014416	200	[array([-108.00930874, -41.34649427, 33.8137707 ]), array([ 90.3249351 , -67.00872638, 36.04481538])]
				0D->1R x 0F->1R	0.0291654	2.03251	1.0323	2.03251	1.5324	0.563563	3.40001	0.0150534	2.69661	52.5419												0D->1R	2.67481	3.39953	0.0185262	200	[array([-106.25820392, -43.24177708, 37.22582271]), array([ 92.58633497, -64.66417307, 35.83646888])]	0F->1R	2.71842	3.40049	0.0115806	200	[array([-106.5413312 , -41.31911088, 36.6305888 ]), array([ 92.08332974, -64.67225238, 34.9350514 ])]
				0B->1Q x 0C->1Q	0.0338526	3.21431	1.35002	3.21431	2.28217	0.576474	3.23716	0.016433	2.66014	67.4147												0B->1Q	2.69743	3.23417	0.0267534	200	[array([-107.75892864, -38.50044551, 31.1736392 ]), array([ 90.588955 , -63.9349643, 34.5206248])]	0C->1Q	2.62286	3.24015	0.00611255	200	[array([-107.44023207, -41.21587274, 32.8638042 ]), array([ 91.14302748, -64.84915421, 35.34514077])]
				0D->1Q x 0F->1Q	0.0291654	1.97038	0.999919	1.97038	1.48515	0.560709	3.39272	0.00576715	2.74299	50.9218												0D->1Q	2.72156	3.39228	0.00227872	200	[array([-105.79317736, -43.00045289, 36.23963122]), array([ 93.2368311 , -62.64501709, 35.16872989])]	0F->1Q	2.76441	3.39316	0.00925558	200	[array([-106.08546284, -41.1349543 , 35.67669235]), array([ 92.74349265, -62.70237418, 34.30087905])]
				0B->2B x 0C->2B	0.0338526	2.45939	1.0896	2.45939	1.7745	0.420896	4.19264	0.0377096	3.51331	52.4183												0B->2B	3.55276	4.18945	0.0280592	200	[array([-107.70215699, -40.44855267, 26.6040435 ]), array([ 91.00048702, -60.77811728, 36.80051666])]	0C->2B	3.47386	4.19583	0.04736	200	[array([-107.48825755, -42.52014994, 27.91223053]), array([ 91.37597666, -61.52039355, 37.50426356])]
				0D->2B x 0F->2B	0.0291654	1.5342	0.794367	1.5342	1.16429	0.431588	4.34707	0.0478293	3.59428	39.9202												0D->2B	3.57176	4.34715	0.0510729	200	[array([-106.30229376, -43.83795151, 30.72943531]), array([ 92.94615068, -59.85744741, 37.31981785])]	0F->2B	3.6168	4.34698	0.0445857	200	[array([-106.52042424, -42.38421484, 30.29028838]), array([ 92.61301291, -59.87919285, 36.5990089 ])]
				0B->2C x 0C->2C	0.0338526	2.37633	1.03304	2.37633	1.70469	0.411948	4.1931	0.00959736	3.58637	50.3561												0B->2C	3.6258	4.19005	0.00560981	200	[array([-107.6522643 , -39.05991244, 25.78933243]), array([ 91.01042442, -59.43482803, 36.65206349])]	0C->2C	3.54694	4.19615	0.0135849	200	[array([-107.45377846, -41.05287384, 27.06826512]), array([ 91.36959419, -60.13580901, 37.32048805])]
				0D->2C x 0F->2C	0.0291654	1.47141	0.764315	1.47141	1.11786	0.424175	4.34771	0.0137894	3.66628	38.3284												0D->2C	3.64419	4.34777	0.0170757	200	[array([-106.35583421, -42.34370062, 29.8483642 ]), array([ 92.8485232 , -58.59536227, 37.16324507])]	0F->2C	3.68836	4.34765	0.0105031	200	[array([-106.55995563, -40.94563045, 29.43753495]), array([ 92.5310609 , -58.64630055, 36.46984708])]
				0B->3A x 0C->3A	0.0338526	1.9907	0.897949	1.9907	1.44432	0.335683	5.6951	0.00934298	4.55605	42.6651												0B->3A	4.59579	5.69177	0.00132106	200	[array([-106.96803618, -46.1420953 , 28.11356801]), array([ 92.15860354, -61.44711909, 38.80644427])]	0C->3A	4.51631	5.69844	0.0173649	200	[array([-106.74145038, -47.79950585, 29.19270425]), array([ 92.48970848, -62.05174514, 39.38186589])]
				0D->3A x 0F->3A	0.0291654	1.20945	0.620156	1.20945	0.914801	0.329781	5.84947	0.0180312	4.6364	31.366												0D->3A	4.61442	5.84983	0.0209694	200	[array([-105.80363327, -48.63775217, 31.33425603]), array([ 93.67364004, -60.76135264, 39.19782674])]	0F->3A	4.65838	5.84911	0.015093	200	[array([-106.01093875, -47.50704568, 30.9583753 ]), array([ 93.40117847, -60.76557896, 38.6407448 ])]
				0B->3B x 0C->3B	0.0338526	1.99253	0.949942	1.99253	1.47123	0.318665	5.7029	0.0111235	4.50997	43.46												0B->3B	4.54993	5.69957	0.00176098	200	[array([-108.33499312, -44.82830497, 27.38609411]), array([ 90.3376534 , -63.91806686, 40.22200139])]	0C->3B	4.47001	5.70623	0.0204861	200	[array([-108.16902496, -46.49626344, 28.46337329]), array([ 90.62686688, -64.58185629, 40.83692255])]
				0D->3B x 0F->3B	0.0291654	1.2147	0.632647	1.2147	0.923671	0.323508	5.8571	0.0217846	4.58875	31.6702												0D->3B	4.56655	5.85742	0.0247025	200	[array([-107.21618886, -47.42947807, 30.65114906]), array([ 91.90546437, -63.24555944, 40.67206653])]	0F->3B	4.61096	5.85677	0.0188668	200	[array([-107.38968893, -46.28691818, 30.27706144]), array([ 91.65104927, -63.21070665, 40.09387965])]
Case No.I		Inter-occlusal reg. Name in Manuscript	Scan code during clinical work
																	Case No.I:		Mean Daxis	SD	Mean angular deviation	SD	Mean EcD_ratio	SD
	0 constant	0A	0A, 0B	0A->1A x 0A->1F	0.0266561	2.10221	1.35818	2.10221	1.73019	0.276439	4.18926	0.0032962	3.26743	64.908				all	1.08255	0.530637	0.345968	0.222013	44.2505	16.6454		0A->1A	3.30321	4.18911	0.00263061	200	[array([-102.37573338, -44.98283291, 36.97961387]), array([ 97.37417508, -54.74948216, 34.83797183])]	0A->1F	3.23166	4.18941	0.0039618	200	[array([-102.12805669, -46.67286426, 38.20506599]), array([ 97.66500118, -55.48302438, 35.94340633])]
		0B	0D, 0E	0A->1B x 0A->1C	0.0459425	1.28926	2.72167	2.72167	2.00547	0.854748	4.25275	0.0141108	3.34413	43.6517				0 constant	1.37187	0.455485	0.41918	0.277764	46.4365	9.95735		0A->1B	3.35876	4.24666	0.0150782	200	[array([-102.51143622, -46.24692871, 34.42286725]), array([ 97.25267602, -55.8282021 , 32.8421521 ])]	0A->1C	3.32949	4.25884	0.0131433	200	[array([-103.5222339 , -45.44808926, 34.47123528]), array([ 96.12776874, -57.26867262, 34.85886226])]
		1A	1A, 1F	0A->2A x 0A->2C	0.0224424	0.656564	1.03001	1.03001	0.843289	0.109127	5.44162	0.00233064	4.27581	37.5757				0 change	0.793222	0.442579	0.272755	0.11523	42.0644	21.5236		0A->2A	4.30454	5.44851	0.00311041	200	[array([-102.32844664, -44.29031481, 37.78682352]), array([ 97.2216955 , -56.40077846, 32.03552436])]	0A->2C	4.24709	5.43473	0.00155087	200	[array([-102.47182686, -44.74546681, 38.23777209]), array([ 97.07275531, -57.08578696, 32.79018314])]
		1B	1B, 1C	0A->3B x 0A->3c	0.024032	0.597483	1.687	1.687	1.14224	0.47615	6.19391	0.00661217	4.99125	47.5299												0A->3B	5.01884	6.19583	0.000866145	200	[array([-101.63446424, -44.92719114, 35.49299604]), array([ 97.98130581, -55.14073927, 28.47674481])]	0A->3c	4.96367	6.19199	0.0123582	200	[array([-102.20253061, -44.76672307, 35.58538819]), array([ 97.35673648, -56.46333057, 29.31735091])]
		2	2A, 2C	0B->1A x 0B->1F	0.0266561	2.05388	1.29335	2.05388	1.67361	0.281141	4.19881	0.00328478	3.33092	62.7854												0B->1A	3.36667	4.1987	0.00621609	200	[array([-101.82537162, -44.61452709, 36.71829663]), array([ 97.96575324, -53.20611255, 33.60524542])]	0B->1F	3.29517	4.19893	0.000353468	200	[array([-101.55865297, -46.26508815, 37.91116343]), array([ 98.26972658, -53.88536 , 34.66305915])]
		3	3B, 3C	0B->1B x 0B->1C	0.0459425	1.23889	2.64673	2.64673	1.94281	0.830917	4.26239	0.0180533	3.40736	42.2878												0B->1B	3.4222	4.25635	0.0190385	200	[array([-101.98077016, -45.86236433, 34.18414084]), array([ 97.82632419, -54.28516561, 31.69788531])]	0B->1C	3.39251	4.26843	0.0170682	200	[array([-102.95044832, -45.0937485 , 34.2457949 ]), array([ 96.76749321, -55.69626438, 33.67091308])]
				0B->2A x 0B->2C	0.0224424	0.637789	1.00077	1.00077	0.819277	0.10604	5.45127	0.00406693	4.33964	36.5058												0B->2A	4.36841	5.45818	0.00639964	200	[array([-101.90927305, -44.00275314, 37.57189336]), array([ 97.67139422, -55.20912656, 31.0931245 ])]	0B->2C	4.31088	5.44436	0.00173423	200	[array([-102.04304942, -44.44508172, 38.01146566]), array([ 97.53438358, -55.87395213, 31.82849242])]
				0B->3B x 0B->3c	0.024032	0.579917	1.65036	1.65036	1.11514	0.466759	6.20371	0.00928881	5.05535	46.4023												0B->3B	5.08302	6.20565	0.00268613	200	[array([-101.30196031, -44.66508251, 35.31553208]), array([ 98.32958499, -54.1266079 , 27.71779179])]	0B->3c	5.02767	6.20177	0.0158915	200	[array([-101.85238707, -44.50838274, 35.40923041]), array([ 97.73119537, -55.42652354, 28.53989126])]
				0D->1A x 0D->1F	0.0266561	1.9591	1.21262	1.9591	1.58586	0.278482	4.1907	0.00357789	3.42182	59.4933												0D->1A	3.45755	4.19071	0.000388143	200	[array([-101.71985428, -43.32655608, 35.20805802]), array([ 98.06844075, -51.86376721, 31.7797648 ])]	0D->1F	3.38609	4.1907	0.00676764	200	[array([-101.46188196, -44.91307837, 36.32809576]), array([ 98.36313009, -52.48661682, 32.77759189])]
				0D->1B x 0D->1C	0.0459425	1.19529	2.55219	2.55219	1.87374	0.810517	4.25544	0.0116108	3.49839	40.7844												0D->1B	3.51324	4.2496	0.0126298	200	[array([-101.86052587, -44.57869115, 32.76362722]), array([ 97.9458518 , -52.91295947, 29.94380202])]	0D->1C	3.48354	4.26128	0.0105918	200	[array([-102.77767797, -43.81398532, 32.81634852]), array([ 96.94571787, -54.28445402, 31.84968581])]
				0D->2A x 0D->2C	0.0224424	0.607742	0.95352	0.95352	0.780631	0.101087	5.44351	0.0032133	4.42959	34.7838												0D->2A	4.45836	5.45048	0.000888551	200	[array([-101.83051206, -43.01847989, 36.42087207]), array([ 97.74463616, -54.17401738, 29.68929005])]	0D->2C	4.40082	5.43653	0.00553805	200	[array([-101.95433007, -43.44283576, 36.83793565]), array([ 97.61834148, -54.80825888, 30.38999575])]
				0D->3B x 0D->3c	0.024032	0.566749	1.61117	1.61117	1.08896	0.461836	6.197	0.00655485	5.1453	45.3128												0D->3B	5.17299	6.19898	0.00447968	200	[array([-101.24903338, -43.82835003, 34.36001167]), array([ 98.37700493, -53.23870406, 26.55680296])]	0D->3c	5.11761	6.19503	0.00863001	200	[array([-101.7825901 , -43.6573268 , 34.44529112]), array([ 97.79635521, -54.51540038, 27.34974126])]
				0E->1A x 0E->1F	0.0266561	1.94434	1.22983	1.94434	1.58708	0.269814	4.1801	0.00671735	3.4124	59.5393												0E->1A	3.44816	4.18013	0.00353889	200	[array([-101.93284632, -43.10458183, 34.99420899]), array([ 97.82776027, -52.31672449, 31.70232813])]	0E->1F	3.37664	4.18007	0.00989582	200	[array([-101.69300452, -44.68394234, 36.10260717]), array([ 98.10692161, -52.96021952, 32.71251075])]
				0E->1B x 0E->1C	0.0459425	1.20728	2.56288	2.56288	1.88508	0.816662	4.24518	0.00827167	3.48925	41.0313												0E->1B	3.50401	4.2394	0.00928721	200	[array([-102.07390494, -44.35307807, 32.55170741]), array([ 97.70464846, -53.36664703, 29.85260049])]	0E->1C	3.47449	4.25097	0.00725613	200	[array([-102.99529603, -43.57430948, 32.59729823]), array([ 96.69090536, -54.74231357, 31.76263714])]
				0E->2A x 0E->2C	0.0224424	0.607504	0.956654	0.956654	0.782079	0.102061	5.43309	0.00643052	4.41991	34.8483												0E->2A	4.44867	5.44008	0.00411715	200	[array([-102.00450815, -42.84231161, 36.2605393 ]), array([ 97.54322187, -54.54015847, 29.63756251])]	0E->2C	4.39114	5.42611	0.00874389	200	[array([-102.13104886, -43.26673203, 36.6763703 ]), array([ 97.41332895, -55.17788204, 30.33872171])]
				0E->3B x 0E->3c	0.024032	0.571764	1.61731	1.61731	1.09454	0.465095	6.18689	0.00655128	5.13557	45.545												0E->3B	5.16318	6.18886	0.00783006	200	[array([-101.39527212, -43.6837274 , 34.22606508]), array([ 98.21154797, -53.55497926, 26.50105625])]	0E->3c	5.10797	6.18491	0.0052725	200	[array([-101.93238631, -43.50582779, 34.30837123]), array([ 97.62321144, -54.83571789, 27.29431396])]
	0 change			0A->1A x 0B->1A	0.0194639	0.711923	2.06193	2.06193	1.38693	0.436927	4.1939	0.00442335	3.33494	71.2566												0A->1A	3.30321	4.18911	0.00263061	200	[array([-102.37573338, -44.98283291, 36.97961387]), array([ 97.37417508, -54.74948216, 34.83797183])]	0B->1A	3.36667	4.1987	0.00621609	200	[array([-101.82537162, -44.61452709, 36.71829663]), array([ 97.96575324, -53.20611255, 33.60524542])]
				0D->1A x 0E->1A	0.0172368	0.374659	0.518743	0.518743	0.446701	0.197423	4.18542	0.00196352	3.45285	25.9156												0D->1A	3.45755	4.19071	0.000388143	200	[array([-101.71985428, -43.32655608, 35.20805802]), array([ 98.06844075, -51.86376721, 31.7797648 ])]	0E->1A	3.44816	4.18013	0.00353889	200	[array([-101.93284632, -43.10458183, 34.99420899]), array([ 97.82776027, -52.31672449, 31.70232813])]
				0A->1F x 0B->1F	0.0194639	0.759527	2.13483	2.13483	1.44718	0.442901	4.19417	0.00215763	3.26341	74.3522												0A->1F	3.23166	4.18941	0.0039618	200	[array([-102.12805669, -46.67286426, 38.20506599]), array([ 97.66500118, -55.48302438, 35.94340633])]	0B->1F	3.29517	4.19893	0.000353468	200	[array([-101.55865297, -46.26508815, 37.91116343]), array([ 98.26972658, -53.88536 , 34.66305915])]
				0D->1F x 0E->1F	0.0172368	0.395937	0.542382	0.542382	0.469159	0.206623	4.18539	0.00833173	3.38136	27.2185												0D->1F	3.38609	4.1907	0.00676764	200	[array([-101.46188196, -44.91307837, 36.32809576]), array([ 98.36313009, -52.48661682, 32.77759189])]	0E->1F	3.37664	4.18007	0.00989582	200	[array([-101.69300452, -44.68394234, 36.10260717]), array([ 98.10692161, -52.96021952, 32.71251075])]
				0A->1B x 0B->1B	0.0194639	0.697486	2.00484	2.00484	1.35116	0.421418	4.2515	0.0170583	3.39048	69.419												0A->1B	3.35876	4.24666	0.0150782	200	[array([-102.51143622, -46.24692871, 34.42286725]), array([ 97.25267602, -55.8282021 , 32.8421521 ])]	0B->1B	3.4222	4.25635	0.0190385	200	[array([-101.98077016, -45.86236433, 34.18414084]), array([ 97.82632419, -54.28516561, 31.69788531])]
				0D->1B x 0E->1B	0.0172368	0.375955	0.521852	0.521852	0.448903	0.197815	4.2445	0.0109585	3.50863	26.0433												0D->1B	3.51324	4.2496	0.0126298	200	[array([-101.86052587, -44.57869115, 32.76362722]), array([ 97.9458518 , -52.91295947, 29.94380202])]	0E->1B	3.50401	4.2394	0.00928721	200	[array([-102.07390494, -44.35307807, 32.55170741]), array([ 97.70464846, -53.36664703, 29.85260049])]
				0A->1C x 0B->1C	0.0194639	0.70945	2.07194	2.07194	1.3907	0.445172	4.26364	0.0151057	3.361	71.4501												0A->1C	3.32949	4.25884	0.0131433	200	[array([-103.5222339 , -45.44808926, 34.47123528]), array([ 96.12776874, -57.26867262, 34.85886226])]	0B->1C	3.39251	4.26843	0.0170682	200	[array([-102.95044832, -45.0937485 , 34.2457949 ]), array([ 96.76749321, -55.69626438, 33.67091308])]
				0D->1C x 0E->1C	0.0172368	0.390877	0.531171	0.531171	0.461024	0.203655	4.25612	0.00892397	3.47901	26.7465												0D->1C	3.48354	4.26128	0.0105918	200	[array([-102.77767797, -43.81398532, 32.81634852]), array([ 96.94571787, -54.28445402, 31.84968581])]	0E->1C	3.47449	4.25097	0.00725613	200	[array([-102.99529603, -43.57430948, 32.59729823]), array([ 96.69090536, -54.74231357, 31.76263714])]
				0A->2A x 0B->2A	0.0194639	0.5519	1.58442	1.58442	1.06816	0.332553	5.45334	0.00475502	4.33647	54.8791												0A->2A	4.30454	5.44851	0.00311041	200	[array([-102.32844664, -44.29031481, 37.78682352]), array([ 97.2216955 , -56.40077846, 32.03552436])]	0B->2A	4.36841	5.45818	0.00639964	200	[array([-101.90927305, -44.00275314, 37.57189336]), array([ 97.67139422, -55.20912656, 31.0931245 ])]
				0D->2A x 0E->2A	0.0172368	0.294986	0.421073	0.421073	0.358029	0.15864	5.44528	0.00250285	4.45351	20.7712												0D->2A	4.45836	5.45048	0.000888551	200	[array([-101.83051206, -43.01847989, 36.42087207]), array([ 97.74463616, -54.17401738, 29.68929005])]	0E->2A	4.44867	5.44008	0.00411715	200	[array([-102.00450815, -42.84231161, 36.2605393 ]), array([ 97.54322187, -54.54015847, 29.63756251])]
				0A->2C x 0B->2C	0.0194639	0.570347	1.61446	1.61446	1.09241	0.335635	5.43954	0.00164255	4.27898	56.1248												0A->2C	4.24709	5.43473	0.00155087	200	[array([-102.47182686, -44.74546681, 38.23777209]), array([ 97.07275531, -57.08578696, 32.79018314])]	0B->2C	4.31088	5.44436	0.00173423	200	[array([-102.04304942, -44.44508172, 38.01146566]), array([ 97.53438358, -55.87395213, 31.82849242])]
				0D->2C x 0E->2C	0.0172368	0.29723	0.42577	0.42577	0.3615	0.159706	5.43132	0.00714097	4.39598	20.9726												0D->2C	4.40082	5.43653	0.00553805	200	[array([-101.95433007, -43.44283576, 36.83793565]), array([ 97.61834148, -54.80825888, 30.38999575])]	0E->2C	4.39114	5.42611	0.00874389	200	[array([-102.13104886, -43.26673203, 36.6763703 ]), array([ 97.41332895, -55.17788204, 30.33872171])]
				0A->3B x 0B->3B	0.0194639	0.459079	1.31369	1.31369	0.886382	0.272369	6.20074	0.00177614	5.05093	45.5399												0A->3B	5.01884	6.19583	0.000866145	200	[array([-101.63446424, -44.92719114, 35.49299604]), array([ 97.98130581, -55.14073927, 28.47674481])]	0B->3B	5.08302	6.20565	0.00268613	200	[array([-101.30196031, -44.66508251, 35.31553208]), array([ 98.32958499, -54.1266079 , 27.71779179])]
				0D->3B x 0E->3B	0.0172368	0.245445	0.361267	0.361267	0.303356	0.134038	6.19392	0.00615487	5.16809	17.5993												0D->3B	5.17299	6.19898	0.00447968	200	[array([-101.24903338, -43.82835003, 34.36001167]), array([ 98.37700493, -53.23870406, 26.55680296])]	0E->3B	5.16318	6.18886	0.00783006	200	[array([-101.39527212, -43.6837274 , 34.22606508]), array([ 98.21154797, -53.55497926, 26.50105625])]
				0A->3c x 0B->3c	0.0194639	0.469438	1.34894	1.34894	0.909188	0.281882	6.19688	0.0141248	4.99567	46.7116												0A->3c	4.96367	6.19199	0.0123582	200	[array([-102.20253061, -44.76672307, 35.58538819]), array([ 97.35673648, -56.46333057, 29.31735091])]	0B->3c	5.02767	6.20177	0.0158915	200	[array([-101.85238707, -44.50838274, 35.40923041]), array([ 97.73119537, -55.42652354, 28.53989126])]
				0D->3c x 0E->3c	0.0172368	0.253255	0.368313	0.368313	0.310784	0.13733	6.18997	0.00695125	5.11279	18.0303												0D->3c	5.11761	6.19503	0.00863001	200	[array([-101.7825901 , -43.6573268 , 34.44529112]), array([ 97.79635521, -54.51540038, 27.34974126])]	0E->3c	5.10797	6.18491	0.0052725	200	[array([-101.93238631, -43.50582779, 34.30837123]), array([ 97.62321144, -54.83571789, 27.29431396])]
Case No.IV		Inter-occlusal reg. Name in Manuscript	Scan code during clinical work
																	Case No.IV:		Mean Daxis	SD	Mean angular deviation	SD	Mean EcD_ratio	SD
	0 constant	0A	0A, 0B	0A->1A x 0A->1E	0.0238037	0.635812	0.274341	0.635812	0.455076	0.233005	3.28824	0.0764738	2.40645	19.1179				all	1.60915	1.02937	0.445598	0.266294	38.449	11.103		0A->1A	2.40782	3.28858	0.0849603	200	[array([-93.79261978, -61.01283078, 40.34765768]), array([105.54331076, -45.3173266 , 36.00738763])]	0A->1E	2.40507	3.2879	0.0679872	200	[array([-93.87622807, -61.32314081, 39.79904661]), array([105.45909273, -45.42326989, 36.24602147])]
		0B	0E, 0F	0A->1B x 0A->1C	0.036508	1.57549	2.03088	2.03088	1.80319	0.838673	2.93301	0.0963798	2.26688	49.3916				0 constant	1.49194	0.974284	0.46874	0.333989	33.4505	10.5408		0A->1B	2.27004	2.93942	0.106385	200	[array([-89.32322794, -62.39813107, 40.23178808]), array([108.82531762, -39.48588949, 25.66528266])]	0A->1C	2.26372	2.9266	0.0863745	200	[array([-88.18491134, -63.398983 , 40.66156678]), array([109.58365861, -37.60402917, 25.75475292])]
		1A	1A, 1E	0A->2A x 0A->2C	0.0884064	1.71285	4.23384	4.23384	2.97335	0.769003	4.42408	0.0695641	3.48929	33.6327				0 change	1.72636	1.1006	0.422456	0.184016	43.4475	9.50579		0A->2A	3.5718	4.44887	0.0599979	200	[array([-94.56253752, -56.16055621, 34.26622806]), array([104.847575 , -41.57907966, 29.47169308])]	0A->2C	3.40679	4.39929	0.0791302	200	[array([-95.35402791, -57.61666616, 34.69881075]), array([104.24197357, -45.67335169, 30.36367143])]
		1B	1B, 1C	0A->3B x 0A->3C	0.0252511	0.929509	0.800493	0.929509	0.865001	0.0682702	4.77543	0.0993052	3.55691	34.2559												0A->3B	3.57817	4.77809	0.110208	200	[array([-91.70550137, -63.74897355, 36.9586478 ]), array([107.15247267, -43.37651581, 30.59711289])]	0A->3C	3.53564	4.77277	0.0884023	200	[array([-91.55716047, -64.58511771, 37.33659707]), array([107.28232788, -44.00032618, 31.08166064])]
		2	2A, 2C	0B->1A x 0B->1E	0.0238037	0.634136	0.275635	0.634136	0.454885	0.234209	3.28356	0.0710614	2.42227	19.1098												0B->1A	2.42357	3.2839	0.0795722	200	[array([-93.36707205, -60.86302918, 40.41777585]), array([105.89209891, -44.57105638, 34.90829214])]	0B->1E	2.42097	3.28322	0.0625507	200	[array([-93.4560058 , -61.16262826, 39.86599764]), array([105.80727892, -44.67319987, 35.14984287])]
		3	3B, 3C	0B->1B x 0B->1C	0.036508	1.54601	2.02235	2.02235	1.78418	0.831877	2.92903	0.0909985	2.28394	48.8709												0B->1B	2.28694	2.93548	0.101031	200	[array([-88.96300837, -62.18453735, 40.24933193]), array([109.03492236, -38.72926411, 24.5436137 ])]	0B->1C	2.28093	2.92259	0.080966	200	[array([-87.83921999, -63.16226058, 40.66321481]), array([109.77251688, -36.84806372, 24.62686556])]
				0B->2A x 0B->2C	0.0884064	1.70079	4.18444	4.18444	2.94262	0.756251	4.41989	0.0642618	3.50587	33.2851												0B->2A	3.58852	4.44465	0.0547511	200	[array([-94.32959333, -56.03771509, 34.32852197]), array([105.03507174, -41.11746754, 28.75030257])]	0B->2C	3.42323	4.39513	0.0737726	200	[array([-95.09555173, -57.49395694, 34.75905897]), array([104.4581575 , -45.17048983, 29.61617168])]
				0B->3B x 0B->3C	0.0252511	0.917065	0.785056	0.917065	0.851061	0.0684925	4.77109	0.0936151	3.57316	33.7039												0B->3B	3.59431	4.77375	0.10454	200	[array([-91.46513788, -63.61747129, 36.98430001]), array([107.33143855, -42.88966976, 29.89350013])]	0B->3C	3.552	4.76844	0.0826901	200	[array([-91.31435721, -64.44261233, 37.35499742]), array([107.46345838, -43.50054412, 30.36859579])]
				0E->1A x 0E->1E	0.0238037	0.653924	0.32339	0.653924	0.488657	0.249584	3.19324	0.0521488	2.38295	20.5286												0E->1A	2.3842	3.19348	0.0606953	200	[array([-91.91294505, -62.04609674, 40.07280942]), array([107.03375952, -43.33068736, 31.70966463])]	0E->1E	2.3817	3.19299	0.0436024	200	[array([-92.03725715, -62.31362684, 39.4892076 ]), array([106.93095799, -43.46270391, 31.9864037 ])]
				0E->1B x 0E->1C	0.036508	1.50114	2.04604	2.04604	1.77359	0.829387	2.84208	0.0707614	2.24936	48.5808												0E->1B	2.25201	2.84869	0.0809221	200	[array([-87.45032319, -63.38005796, 39.60336331]), array([109.94022808, -37.12576485, 20.95712079])]	0E->1C	2.2467	2.83548	0.0606007	200	[array([-86.33044855, -64.31016722, 39.96968432]), array([110.63489264, -35.20412992, 21.06220001])]
				0E->2A x 0E->2C	0.0884064	1.73998	4.16441	4.16441	2.95219	0.733694	4.332	0.045485	3.46777	33.3934												0E->2A	3.55059	4.35641	0.0360107	200	[array([-93.55897145, -56.66957223, 33.98631555]), array([105.63800861, -40.37387197, 26.56922111])]	0E->2C	3.38495	4.30759	0.0549593	200	[array([-94.27017353, -58.20122976, 34.40554261]), array([105.13060269, -44.43242539, 27.35214132])]
				0E->3B x 0E->3C	0.0252511	0.900427	0.787411	0.900427	0.843919	0.0664422	4.68311	0.0735974	3.53461	33.421												0E->3B	3.55556	4.68574	0.0845595	200	[array([-90.53924238, -64.40835042, 36.61595908]), array([108.01107623, -42.05797676, 27.77108596])]	0E->3C	3.51366	4.68049	0.0626354	200	[array([-90.38765495, -65.22391538, 36.96616334]), array([108.14555695, -42.67549503, 28.24076844])]
				0F->1A x 0F->1E	0.0238037	0.62229	0.295357	0.62229	0.458823	0.236152	3.24385	0.0575251	2.51908	19.2753												0F->1A	2.52049	3.24411	0.066139	200	[array([-92.9582936 , -58.74708573, 37.99913093]), array([106.14776395, -41.05395891, 31.38618079])]	0F->1E	2.51767	3.24358	0.0489113	200	[array([-93.05495502, -59.02318553, 37.44988579]), array([106.06177792, -41.16738149, 31.64498053])]
				0F->1B x 0F->1C	0.036508	1.43444	1.92268	1.92268	1.67856	0.796565	2.89159	0.0776883	2.38366	45.978												0F->1B	2.38674	2.8981	0.0879441	200	[array([-88.98903762, -59.79102787, 37.63950718]), array([108.81369901, -35.2142837 , 21.20597354])]	0F->1C	2.38058	2.88507	0.0674326	200	[array([-87.96381521, -60.72662105, 38.00173985]), array([109.45810488, -33.40655257, 21.32243152])]
				0F->2A x 0F->2C	0.0884064	1.55788	3.93976	3.93976	2.74882	0.724035	4.38211	0.0510495	3.60332	31.093												0F->2A	3.68593	4.40677	0.0414081	200	[array([-94.11179533, -54.65310353, 32.79945437]), array([105.16744922, -38.89993765, 26.50497598])]	0F->2C	3.52072	4.35744	0.0606909	200	[array([-94.81043141, -55.99981457, 33.15337757]), array([104.66158106, -42.73886478, 27.23193733])]
				0F->3B x 0F->3C	0.0252511	0.854227	0.740128	0.854227	0.797177	0.0641942	4.733	0.0792936	3.67033	31.57												0F->3B	3.69147	4.73566	0.0902513	200	[array([-91.32199732, -62.09783849, 35.33315721]), array([107.36719171, -40.56071309, 27.66775506])]	0F->3C	3.64919	4.73034	0.0683359	200	[array([-91.18206385, -62.87103051, 35.6682644 ]), array([107.49013871, -41.13929385, 28.1126339 ])]
	0 change			0A->1A x 0B->1A	0.0170701	0.456561	1.37353	1.37353	0.915045	0.376666	3.28624	0.0822662	2.41569	53.6051												0A->1A	2.40782	3.28858	0.0849603	200	[array([-93.79261978, -61.01283078, 40.34765768]), array([105.54331076, -45.3173266 , 36.00738763])]	0B->1A	2.42357	3.2839	0.0795722	200	[array([-93.36707205, -60.86302918, 40.41777585]), array([105.89209891, -44.57105638, 34.90829214])]
				0E->1A x 0F->1A	0.0626164	4.0344	2.46437	4.0344	3.24938	0.582453	3.2188	0.0634172	2.45234	51.8935												0E->1A	2.3842	3.19348	0.0606953	200	[array([-91.91294505, -62.04609674, 40.07280942]), array([107.03375952, -43.33068736, 31.70966463])]	0F->1A	2.52049	3.24411	0.066139	200	[array([-92.9582936 , -58.74708573, 37.99913093]), array([106.14776395, -41.05395891, 31.38618079])]
				0A->1E x 0B->1E	0.0170701	0.454789	1.37312	1.37312	0.913952	0.374142	3.28556	0.0652689	2.41302	53.5411												0A->1E	2.40507	3.2879	0.0679872	200	[array([-93.87622807, -61.32314081, 39.79904661]), array([105.45909273, -45.42326989, 36.24602147])]	0B->1E	2.42097	3.28322	0.0625507	200	[array([-93.4560058 , -61.16262826, 39.86599764]), array([105.80727892, -44.67319987, 35.14984287])]
				0E->1E x 0F->1E	0.0626164	4.00269	2.47801	4.00269	3.24035	0.565403	3.21828	0.0462569	2.44968	51.7492												0E->1E	2.3817	3.19299	0.0436024	200	[array([-92.03725715, -62.31362684, 39.4892076 ]), array([106.93095799, -43.46270391, 31.9864037 ])]	0F->1E	2.51767	3.24358	0.0489113	200	[array([-93.05495502, -59.02318553, 37.44988579]), array([106.06177792, -41.16738149, 31.64498053])]
				0A->1B x 0B->1B	0.0170701	0.419152	1.36914	1.36914	0.894148	0.364108	2.93745	0.103708	2.27849	52.381												0A->1B	2.27004	2.93942	0.106385	200	[array([-89.32322794, -62.39813107, 40.23178808]), array([108.82531762, -39.48588949, 25.66528266])]	0B->1B	2.28694	2.93548	0.101031	200	[array([-88.96300837, -62.18453735, 40.24933193]), array([109.03492236, -38.72926411, 24.5436137 ])]
				0E->1B x 0F->1B	0.0626164	4.37099	2.23266	4.37099	3.30182	0.804199	2.87339	0.0844331	2.31938	52.7309												0E->1B	2.25201	2.84869	0.0809221	200	[array([-87.45032319, -63.38005796, 39.60336331]), array([109.94022808, -37.12576485, 20.95712079])]	0F->1B	2.38674	2.8981	0.0879441	200	[array([-88.98903762, -59.79102787, 37.63950718]), array([108.81369901, -35.2142837 , 21.20597354])]
				0A->1C x 0B->1C	0.0170701	0.418978	1.37087	1.37087	0.894923	0.358964	2.9246	0.0836703	2.27232	52.4264												0A->1C	2.26372	2.9266	0.0863745	200	[array([-88.18491134, -63.398983 , 40.66156678]), array([109.58365861, -37.60402917, 25.75475292])]	0B->1C	2.28093	2.92259	0.080966	200	[array([-87.83921999, -63.16226058, 40.66321481]), array([109.77251688, -36.84806372, 24.62686556])]
				0E->1C x 0F->1C	0.0626164	4.40256	2.16422	4.40256	3.28339	0.828467	2.86027	0.0640166	2.31364	52.4365												0E->1C	2.2467	2.83548	0.0606007	200	[array([-86.33044855, -64.31016722, 39.96968432]), array([110.63489264, -35.20412992, 21.06220001])]	0F->1C	2.38058	2.88507	0.0674326	200	[array([-87.96381521, -60.72662105, 38.00173985]), array([109.45810488, -33.40655257, 21.32243152])]
				0A->2A x 0B->2A	0.0170701	0.270617	0.876724	0.876724	0.57367	0.244934	4.44676	0.0573745	3.58016	33.6067												0A->2A	3.5718	4.44887	0.0599979	200	[array([-94.56253752, -56.16055621, 34.26622806]), array([104.847575 , -41.57907966, 29.47169308])]	0B->2A	3.58852	4.44465	0.0547511	200	[array([-94.32959333, -56.03771509, 34.32852197]), array([105.03507174, -41.11746754, 28.75030257])]
				0E->2A x 0F->2A	0.0626164	2.40425	1.54856	2.40425	1.9764	0.357971	4.38159	0.0387094	3.61826	31.5636												0E->2A	3.55059	4.35641	0.0360107	200	[array([-93.55897145, -56.66957223, 33.98631555]), array([105.63800861, -40.37387197, 26.56922111])]	0F->2A	3.68593	4.40677	0.0414081	200	[array([-94.11179533, -54.65310353, 32.79945437]), array([105.16744922, -38.89993765, 26.50497598])]
				0A->2C x 0B->2C	0.0170701	0.292399	0.926478	0.926478	0.609439	0.256036	4.39721	0.0764514	3.41501	35.7021												0A->2C	3.40679	4.39929	0.0791302	200	[array([-95.35402791, -57.61666616, 34.69881075]), array([104.24197357, -45.67335169, 30.36367143])]	0B->2C	3.42323	4.39513	0.0737726	200	[array([-95.09555173, -57.49395694, 34.75905897]), array([104.4581575 , -45.17048983, 29.61617168])]
				0E->2C x 0F->2C	0.0626164	2.5896	1.76141	2.5896	2.17551	0.356011	4.33252	0.0578251	3.45283	34.7434												0E->2C	3.38495	4.30759	0.0549593	200	[array([-94.27017353, -58.20122976, 34.40554261]), array([105.13060269, -44.43242539, 27.35214132])]	0F->2C	3.52072	4.35744	0.0606909	200	[array([-94.81043141, -55.99981457, 33.15337757]), array([104.66158106, -42.73886478, 27.23193733])]
				0A->3B x 0B->3B	0.0170701	0.275183	0.874139	0.874139	0.574661	0.233066	4.77592	0.107374	3.58624	33.6648												0A->3B	3.57817	4.77809	0.110208	200	[array([-91.70550137, -63.74897355, 36.9586478 ]), array([107.15247267, -43.37651581, 30.59711289])]	0B->3B	3.59431	4.77375	0.10454	200	[array([-91.46513788, -63.61747129, 36.98430001]), array([107.33143855, -42.88966976, 29.89350013])]
				0E->3B x 0F->3B	0.0626164	2.75622	1.63311	2.75622	2.19467	0.412352	4.7107	0.0874054	3.62351	35.0494												0E->3B	3.55556	4.68574	0.0845595	200	[array([-90.53924238, -64.40835042, 36.61595908]), array([108.01107623, -42.05797676, 27.77108596])]	0F->3B	3.69147	4.73566	0.0902513	200	[array([-91.32199732, -62.09783849, 35.33315721]), array([107.36719171, -40.56071309, 27.66775506])]
				0A->3C x 0B->3C	0.0170701	0.282134	0.889411	0.889411	0.585773	0.233878	4.7706	0.0855462	3.54382	34.3157												0A->3C	3.53564	4.77277	0.0884023	200	[array([-91.55716047, -64.58511771, 37.33659707]), array([107.28232788, -44.00032618, 31.08166064])]	0B->3C	3.552	4.76844	0.0826901	200	[array([-91.31435721, -64.44261233, 37.35499742]), array([107.46345838, -43.50054412, 30.36859579])]
				0E->3C x 0F->3C	0.0626164	2.80209	1.67508	2.80209	2.23859	0.41064	4.70542	0.0654857	3.58142	35.7508												0E->3C	3.51366	4.68049	0.0626354	200	[array([-90.38765495, -65.22391538, 36.96616334]), array([108.14555695, -42.67549503, 28.24076844])]	0F->3C	3.64919	4.73034	0.0683359	200	[array([-91.18206385, -62.87103051, 35.6682644 ]), array([107.49013871, -41.13929385, 28.1126339 ])]
Case No.III		Inter-occlusal reg. Name in Manuscript	Scan code during clinical work
																	Case No.III:		Mean Daxis	SD	Mean angular deviation	SD	Mean EcD_ratio	SD
	0 constant	0A	0A, 0C	0A->1B x 0A->1C	0.053804	1.71679	3.49558	3.49558	2.60619	1.2491	4.31166	0.0315118	4.00807	48.4385				all	1.00587	0.694072	0.46091	0.330184	38.5095	18.0603		0A->1B	3.99103	4.33047	0.0318484	200	[array([-104.45809036, -32.37357533, 31.59553609]), array([ 94.11571891, -56.21222861, 31.99664049])]	0A->1C	4.02511	4.29286	0.0311752	200	[array([-103.30915213, -33.63286834, 31.79926554]), array([ 95.69869297, -53.48615783, 30.48606828])]
		0B	0D, 0F	0A->1E x 0A->1F	0.0198031	0.625223	0.338371	0.625223	0.481797	0.244392	4.12998	0.00596845	3.93732	24.3293				0 constant	1.2614	0.904742	0.555733	0.445753	32.3261	14.0564		0A->1E	3.92689	4.12407	0.000981191	200	[array([-103.40820478, -35.18349494, 27.86717703]), array([ 95.93645537, -50.47409516, 33.14960185])]	0A->1F	3.94776	4.1359	0.0109557	200	[array([-103.56907463, -34.58172748, 27.81332148]), array([ 95.70781156, -50.72224131, 33.1242954 ])]
		1A	1E, 1F	0A->2B x 0A->2C	0.0339975	0.721553	0.261333	0.721553	0.491443	0.144217	5.10867	0.00636606	4.58419	14.4553				0 change	0.750342	0.194248	0.366087	0.0862143	44.6929	19.8732		0A->2B	4.58275	5.12474	0.00810314	200	[array([-103.6987569 , -37.09729305, 31.96963943]), array([ 95.5042018 , -54.80763725, 34.09683285])]	0A->2C	4.58563	5.09261	0.00462898	200	[array([-103.78893374, -36.4537689 , 31.65597825]), array([ 95.36962639, -54.63595747, 33.95292095])]
		1B	1B, 1C	0A->3A x 0A->3B	0.034742	2.12502	0.75547	2.12502	1.44024	0.586848	4.83025	0.00749317	4.28217	41.4554												0A->3A	4.31239	4.82739	0.0149104	200	[array([-102.29904742, -42.50247891, 29.21233904]), array([ 97.39812636, -53.18841807, 31.82949124])]	0A->3B	4.25194	4.83311	7.59406e-05	200	[array([-101.76056364, -44.28001483, 30.24485824]), array([ 98.02550291, -53.44330141, 31.49457539])]
		2	2B, 2C	0C->1B x 0C->1C	0.053804	1.69348	3.46579	3.46579	2.57963	1.23713	4.32545	0.0244439	4.03343	47.945												0C->1B	4.01629	4.34427	0.0247543	200	[array([-104.20170232, -32.41155221, 31.98729396]), array([ 94.41067843, -55.92180205, 31.36250146])]	0C->1C	4.05056	4.30664	0.0241336	200	[array([-103.06435581, -33.65122423, 32.18099043]), array([ 95.9631932 , -53.21247325, 29.85886363])]
		3	3A, 3B	0C->1E x 0C->1F	0.0198031	0.623509	0.335946	0.623509	0.479727	0.243398	4.14325	0.0131049	3.96142	24.2248												0C->1E	3.95088	4.13731	0.00813136	200	[array([-103.17484883, -35.20079262, 28.29618686]), array([ 96.21622854, -50.21483919, 32.51242608])]	0C->1F	3.97196	4.14919	0.0180784	200	[array([-103.33547072, -34.60075791, 28.24212788]), array([ 95.98944896, -50.46136578, 32.48683219])]
				0C->2B x 0C->2C	0.0339975	0.718874	0.259844	0.718874	0.489359	0.144169	5.12215	0.00171835	4.60899	14.394												0C->2B	4.60754	5.13821	0.000772347	200	[array([-103.47396518, -37.11204461, 32.30061004]), array([ 95.76044167, -54.55074867, 33.54267481])]	0C->2C	4.61045	5.10609	0.00266435	200	[array([-103.56570867, -36.46994289, 31.99066196]), array([ 95.62560727, -54.38189548, 33.39835831])]
				0C->3A x 0C->3B	0.034742	2.1126	0.750118	2.1126	1.43136	0.584925	4.84351	0.0152361	4.30664	41.1997												0C->3A	4.33683	4.84064	0.0226138	200	[array([-102.09124438, -42.47606434, 29.54520237]), array([ 97.62823595, -52.92144044, 31.28396498])]	0C->3B	4.27645	4.84637	0.0078584	200	[array([-101.54944864, -44.24403069, 30.56687873]), array([ 98.25099526, -53.16808004, 30.94630128])]
				0D->1B x 0D->1C	0.053804	1.72026	3.55525	3.55525	2.63776	1.24865	4.40818	0.0425733	3.9658	49.0252												0D->1B	3.94828	4.42707	0.042662	200	[array([-104.115746 , -34.33928116, 34.12840015]), array([ 94.56079571, -57.26231982, 32.65664128])]	0D->1C	3.98332	4.38929	0.0424847	200	[array([-102.90976143, -35.55210588, 34.31263581]), array([ 96.16382872, -54.50665652, 31.0829738 ])]
				0D->1E x 0D->1F	0.0198031	0.633388	0.332421	0.633388	0.482905	0.241995	4.22518	0.00719652	3.89783	24.3853												0D->1E	3.88738	4.21925	0.0122348	200	[array([-103.04970587, -37.02737822, 30.47974764]), array([ 96.39897505, -51.51678912, 33.68609287])]	0D->1F	3.90828	4.2311	0.00215823	200	[array([-103.22005478, -36.42136097, 30.40971322]), array([ 96.16498512, -51.75178044, 33.66303489])]
				0D->2B x 0D->2C	0.0339975	0.729366	0.266224	0.729366	0.497795	0.14554	5.20505	0.0182998	4.54362	14.6421												0D->2B	4.54221	5.22114	0.0200328	200	[array([-103.34639285, -38.75584436, 34.20829551]), array([ 95.93337056, -55.70877088, 34.62564021])]	0D->2C	4.54504	5.18897	0.0165667	200	[array([-103.446871 , -38.10657483, 33.89154984]), array([ 95.79140286, -55.53533337, 34.48197529])]
				0D->3A x 0D->3B	0.034742	2.19259	0.785481	2.19259	1.48904	0.599829	4.92493	0.00734204	4.24409	42.8599												0D->3A	4.27433	4.92201	0.00243687	200	[array([-101.83853282, -44.29564971, 31.58243321]), array([ 97.92143368, -54.06619947, 32.28396238])]	0D->3B	4.21385	4.92786	0.0122472	200	[array([-101.24968046, -46.12027289, 32.64613936]), array([ 98.58040378, -54.33325357, 31.95016493])]
				0F->1B x 0F->1C	0.053804	1.7249	3.53828	3.53828	2.63159	1.24843	4.40782	0.0497784	3.98141	48.9106												0F->1B	3.96417	4.42674	0.0498543	200	[array([-104.51475804, -33.34976264, 33.55767136]), array([ 94.01033181, -57.58864883, 33.04279549])]	0F->1C	3.99866	4.3889	0.0497025	200	[array([-103.32520686, -34.58299125, 33.75613 ]), array([ 95.63126696, -54.8595395 , 31.47948469])]
				0F->1E x 0F->1F	0.0198031	0.62401	0.325054	0.62401	0.474532	0.23822	4.22474	0.0141964	3.91464	23.9625												0F->1E	3.90416	4.21881	0.0192364	200	[array([-103.46547951, -36.03511242, 29.88619207]), array([ 95.86301399, -51.87027685, 34.0574326 ])]	0F->1F	3.92511	4.23067	0.00915641	200	[array([-103.62673302, -35.43601773, 29.81932002]), array([ 95.63341338, -52.09890349, 34.03148054])]
				0F->2B x 0F->2C	0.0339975	0.724797	0.266104	0.724797	0.49545	0.14381	5.20463	0.0253574	4.55984	14.5731												0F->2B	4.5584	5.22071	0.0270932	200	[array([-103.72825808, -37.89573556, 33.69520777]), array([ 95.44663419, -56.00058685, 34.95085454])]	0F->2C	4.56128	5.18855	0.0236215	200	[array([-103.82149125, -37.24987956, 33.37975948]), array([ 95.30897515, -55.82466045, 34.80624698])]
				0F->3A x 0F->3B	0.034742	2.17194	0.775399	2.17194	1.47367	0.591068	4.92405	0.0124437	4.25996	42.4175												0F->3A	4.29042	4.92115	0.00507023	200	[array([-102.26789471, -43.38074689, 31.08385019]), array([ 97.42256984, -54.39997225, 32.5987883 ])]	0F->3B	4.22951	4.92695	0.0198171	200	[array([-101.70714305, -45.18993529, 32.14672398]), array([ 98.06735312, -54.68384149, 32.27487984])]
	0 change			0A->1B x 0C->1B	0.022146	0.469735	0.757285	0.757285	0.61351	0.308787	4.33737	0.0283013	4.00366	27.703												0A->1B	3.99103	4.33047	0.0318484	200	[array([-104.45809036, -32.37357533, 31.59553609]), array([ 94.11571891, -56.21222861, 31.99664049])]	0C->1B	4.01629	4.34427	0.0247543	200	[array([-104.20170232, -32.41155221, 31.98729396]), array([ 94.41067843, -55.92180205, 31.36250146])]
				0D->1B x 0F->1B	0.0146329	1.21	0.747406	1.21	0.978701	0.468113	4.4269	0.0462581	3.95622	66.8834												0D->1B	3.94828	4.42707	0.042662	200	[array([-104.115746 , -34.33928116, 34.12840015]), array([ 94.56079571, -57.26231982, 32.65664128])]	0F->1B	3.96417	4.42674	0.0498543	200	[array([-104.51475804, -33.34976264, 33.55767136]), array([ 94.01033181, -57.58864883, 33.04279549])]
				0A->1C x 0C->1C	0.022146	0.453846	0.733655	0.733655	0.59375	0.300955	4.29975	0.0276544	4.03783	26.8107												0A->1C	4.02511	4.29286	0.0311752	200	[array([-103.30915213, -33.63286834, 31.79926554]), array([ 95.69869297, -53.48615783, 30.48606828])]	0C->1C	4.05056	4.30664	0.0241336	200	[array([-103.06435581, -33.65122423, 32.18099043]), array([ 95.9631932 , -53.21247325, 29.85886363])]
				0D->1C x 0F->1C	0.0146329	1.19226	0.75191	1.19226	0.972084	0.46808	4.38909	0.0460936	3.99099	66.4312												0D->1C	3.98332	4.38929	0.0424847	200	[array([-102.90976143, -35.55210588, 34.31263581]), array([ 96.16382872, -54.50665652, 31.0829738 ])]	0F->1C	3.99866	4.3889	0.0497025	200	[array([-103.32520686, -34.58299125, 33.75613 ]), array([ 95.63126696, -54.8595395 , 31.47948469])]
				0A->1E x 0C->1E	0.022146	0.488675	0.742617	0.742617	0.615646	0.315828	4.13069	0.00455628	3.93888	27.7994												0A->1E	3.92689	4.12407	0.000981191	200	[array([-103.40820478, -35.18349494, 27.86717703]), array([ 95.93645537, -50.47409516, 33.14960185])]	0C->1E	3.95088	4.13731	0.00813136	200	[array([-103.17484883, -35.20079262, 28.29618686]), array([ 96.21622854, -50.21483919, 32.51242608])]
				0D->1E x 0F->1E	0.0146329	1.22873	0.741688	1.22873	0.985207	0.475636	4.21903	0.0157356	3.89577	67.328												0D->1E	3.88738	4.21925	0.0122348	200	[array([-103.04970587, -37.02737822, 30.47974764]), array([ 96.39897505, -51.51678912, 33.68609287])]	0F->1E	3.90416	4.21881	0.0192364	200	[array([-103.46547951, -36.03511242, 29.88619207]), array([ 95.86301399, -51.87027685, 34.0574326 ])]
				0A->1F x 0C->1F	0.022146	0.48868	0.744134	0.744134	0.616407	0.316113	4.14255	0.0145171	3.95986	27.8338												0A->1F	3.94776	4.1359	0.0109557	200	[array([-103.56907463, -34.58172748, 27.81332148]), array([ 95.70781156, -50.72224131, 33.1242954 ])]	0C->1F	3.97196	4.14919	0.0180784	200	[array([-103.33547072, -34.60075791, 28.24212788]), array([ 95.98944896, -50.46136578, 32.48683219])]
				0D->1F x 0F->1F	0.0146329	1.21855	0.73404	1.21855	0.976293	0.471643	4.23088	0.00565732	3.9167	66.7189												0D->1F	3.90828	4.2311	0.00215823	200	[array([-103.22005478, -36.42136097, 30.40971322]), array([ 96.16498512, -51.75178044, 33.66303489])]	0F->1F	3.92511	4.23067	0.00915641	200	[array([-103.62673302, -35.43601773, 29.81932002]), array([ 95.63341338, -52.09890349, 34.03148054])]
				0A->2B x 0C->2B	0.022146	0.400363	0.662376	0.662376	0.531369	0.265396	5.13148	0.00443774	4.59515	23.9939												0A->2B	4.58275	5.12474	0.00810314	200	[array([-103.6987569 , -37.09729305, 31.96963943]), array([ 95.5042018 , -54.80763725, 34.09683285])]	0C->2B	4.60754	5.13821	0.000772347	200	[array([-103.47396518, -37.11204461, 32.30061004]), array([ 95.76044167, -54.55074867, 33.54267481])]
				0D->2B x 0F->2B	0.0146329	1.07185	0.65409	1.07185	0.862971	0.409243	5.22093	0.023563	4.5503	58.9746												0D->2B	4.54221	5.22114	0.0200328	200	[array([-103.34639285, -38.75584436, 34.20829551]), array([ 95.93337056, -55.70877088, 34.62564021])]	0F->2B	4.5584	5.22071	0.0270932	200	[array([-103.72825808, -37.89573556, 33.69520777]), array([ 95.44663419, -56.00058685, 34.95085454])]
				0A->2C x 0C->2C	0.022146	0.402622	0.661524	0.661524	0.532073	0.266419	5.09935	0.00364667	4.59804	24.0257												0A->2C	4.58563	5.09261	0.00462898	200	[array([-103.78893374, -36.4537689 , 31.65597825]), array([ 95.36962639, -54.63595747, 33.95292095])]	0C->2C	4.61045	5.10609	0.00266435	200	[array([-103.56570867, -36.46994289, 31.99066196]), array([ 95.62560727, -54.38189548, 33.39835831])]
				0D->2C x 0F->2C	0.0146329	1.06593	0.649306	1.06593	0.857616	0.407566	5.18876	0.0200941	4.55316	58.6086												0D->2C	4.54504	5.18897	0.0165667	200	[array([-103.446871 , -38.10657483, 33.89154984]), array([ 95.79140286, -55.53533337, 34.48197529])]	0F->2C	4.56128	5.18855	0.0236215	200	[array([-103.82149125, -37.24987956, 33.37975948]), array([ 95.30897515, -55.82466045, 34.80624698])]
				0A->3A x 0C->3A	0.022146	0.393291	0.649482	0.649482	0.521386	0.260985	4.83401	0.0187621	4.32461	23.5431												0A->3A	4.31239	4.82739	0.0149104	200	[array([-102.29904742, -42.50247891, 29.21233904]), array([ 97.39812636, -53.18841807, 31.82949124])]	0C->3A	4.33683	4.84064	0.0226138	200	[array([-102.09124438, -42.47606434, 29.54520237]), array([ 97.62823595, -52.92144044, 31.28396498])]
				0D->3A x 0F->3A	0.0146329	1.12694	0.677779	1.12694	0.902357	0.427388	4.92158	0.00375355	4.28237	61.6662												0D->3A	4.27433	4.92201	0.00243687	200	[array([-101.83853282, -44.29564971, 31.58243321]), array([ 97.92143368, -54.06619947, 32.28396238])]	0F->3A	4.29042	4.92115	0.00507023	200	[array([-102.26789471, -43.38074689, 31.08385019]), array([ 97.42256984, -54.39997225, 32.5987883 ])]
				0A->3B x 0C->3B	0.022146	0.386732	0.653604	0.653604	0.520168	0.258603	4.83974	0.00396717	4.2642	23.4881												0A->3B	4.25194	4.83311	7.59406e-05	200	[array([-101.76056364, -44.28001483, 30.24485824]), array([ 98.02550291, -53.44330141, 31.49457539])]	0C->3B	4.27645	4.84637	0.0078584	200	[array([-101.54944864, -44.24403069, 30.56687873]), array([ 98.25099526, -53.16808004, 30.94630128])]
				0D->3B x 0F->3B	0.0146329	1.15075	0.701122	1.15075	0.925934	0.43664	4.92741	0.0160322	4.22168	63.2774												0D->3B	4.21385	4.92786	0.0122472	200	[array([-101.24968046, -46.12027289, 32.64613936]), array([ 98.58040378, -54.33325357, 31.95016493])]	0F->3B	4.22951	4.92695	0.0198171	200	[array([-101.70714305, -45.18993529, 32.14672398]), array([ 98.06735312, -54.68384149, 32.27487984])]
Articulated_Model
																	Articulated_Model		Mean Daxis	SD	Mean angular deviation	SD	Mean EcD_ratio	SD
				0A->1A x 0A->1B	0.0222043	2.03048	2.04178	2.04178	2.03613	0.912532	2.54127	0.0186701	1.60628	91.7				all	3.40925	0.858943	0.920367	0.473996	115.832	17.4477		0A->1A	1.60382	2.53757	0.0205976	200	[array([-101.17322199, -70.17344182, 31.4562187 ]), array([ 98.65880276, -68.48195043, 39.47499297])]	0A->1B	1.60873	2.54497	0.0167425	200	[array([-99.87830475, -71.73737482, 31.46916305]), array([ 99.89910374, -66.86155306, 39.54464559])]
				0A->1A x 0A->1C	0.0267758	3.79514	2.41421	3.79514	3.10467	0.433822	2.54263	0.0169803	1.58173	115.95				0 constant	2.85672	0.584158	0.617535	0.232152	117.735	19.9877		0A->1A	1.60382	2.53757	0.0205976	200	[array([-101.17322199, -70.17344182, 31.4562187 ]), array([ 98.65880276, -68.48195043, 39.47499297])]	0A->1C	1.55964	2.54768	0.0133629	200	[array([-100.57210047, -73.84717467, 32.19472529]), array([ 99.23522808, -70.64949214, 40.36823639])]
				0A->1B x 0A->1C	0.0234914	2.33646	3.93288	3.93288	3.13467	0.481649	2.54633	0.0150527	1.58419	133.439				0 change	3.96179	0.734598	1.2232	0.466039	113.928	15.4673		0A->1B	1.60873	2.54497	0.0167425	200	[array([-99.87830475, -71.73737482, 31.46916305]), array([ 99.89910374, -66.86155306, 39.54464559])]	0A->1C	1.55964	2.54768	0.0133629	200	[array([-100.57210047, -73.84717467, 32.19472529]), array([ 99.23522808, -70.64949214, 40.36823639])]
				0B->1A x 0B->1B	0.0222043	2.09588	2.20734	2.20734	2.15161	0.943394	2.54848	0.00789684	1.57805	96.9006												0B->1A	1.60873	2.5447	0.00986492	200	[array([-100.01160849, -75.56620275, 32.32747974]), array([ 99.78032779, -71.18247492, 40.32530005])]	0B->1B	1.54737	2.55226	0.00592876	200	[array([-98.58019892, -77.09709973, 32.33898691]), array([101.11133695, -69.42197588, 40.36288718])]
				0B->1A x 0B->1C	0.0267758	4.09288	2.55529	4.09288	3.32408	0.476285	2.54995	0.00618648	1.55339	124.145												0B->1A	1.60873	2.5447	0.00986492	200	[array([-100.01160849, -75.56620275, 32.32747974]), array([ 99.78032779, -71.18247492, 40.32530005])]	0B->1C	1.49805	2.5552	0.00250805	200	[array([-99.24618781, -79.50329558, 33.1430196 ]), array([100.49871063, -73.46028234, 41.23360287])]
				0B->1B x 0B->1C	0.0234914	2.62294	4.17629	4.17629	3.39961	0.468206	2.55373	0.0042184	1.52271	144.718												0B->1B	1.54737	2.55226	0.00592876	200	[array([-98.58019892, -77.09709973, 32.33898691]), array([101.11133695, -69.42197588, 40.36288718])]	0B->1C	1.49805	2.5552	0.00250805	200	[array([-99.24618781, -79.50329558, 33.1430196 ]), array([100.49871063, -73.46028234, 41.23360287])]
				0C->1A x 0C->1B	0.0222043	2.00405	2.14904	2.14904	2.07654	0.920714	2.53328	0.00847988	1.56595	93.5199												0C->1A	1.56276	2.52945	0.0104401	200	[array([-98.3656108 , -75.23995707, 32.76364904]), array([101.35701555, -67.34697831, 39.73311174])]	0C->1B	1.56914	2.5371	0.00651965	200	[array([-96.98065395, -76.68841978, 32.75504288]), array([102.58769254, -65.58559662, 39.7694851 ])]
				0C->1A x 0C->1C	0.0267758	4.00265	2.40816	4.00265	3.20541	0.494625	2.53464	0.00676875	1.54123	119.713												0C->1A	1.56276	2.52945	0.0104401	200	[array([-98.3656108 , -75.23995707, 32.76364904]), array([101.35701555, -67.34697831, 39.73311174])]	0C->1C	1.51971	2.53982	0.00309739	200	[array([-97.51724228, -79.06863367, 33.56535932]), array([102.12713135, -69.45259726, 40.61205501])]
				0C->1B x 0C->1C	0.0234914	2.57098	3.98444	3.98444	3.27771	0.426591	2.53846	0.00480852	1.54442	139.528												0C->1B	1.56914	2.5371	0.00651965	200	[array([-96.98065395, -76.68841978, 32.75504288]), array([102.58769254, -65.58559662, 39.7694851 ])]	0C->1C	1.51971	2.53982	0.00309739	200	[array([-97.51724228, -79.06863367, 33.56535932]), array([102.12713135, -69.45259726, 40.61205501])]
				0A->1A x 0B->1A	0.0403496	5.58483	3.04527	5.58483	4.31505	0.771384	2.54114	0.0152313	1.60628	106.942												0A->1A	1.60382	2.53757	0.0205976	200	[array([-101.17322199, -70.17344182, 31.4562187 ]), array([ 98.65880276, -68.48195043, 39.47499297])]	0B->1A	1.60873	2.5447	0.00986492	200	[array([-100.01160849, -75.56620275, 32.32747974]), array([ 99.78032779, -71.18247492, 40.32530005])]
				0A->1A x 0C->1A	0.0338081	5.93815	2.93856	5.93815	4.43836	1.80219	2.53351	0.0155189	1.58329	131.281												0A->1A	1.60382	2.53757	0.0205976	200	[array([-101.17322199, -70.17344182, 31.4562187 ]), array([ 98.65880276, -68.48195043, 39.47499297])]	0C->1A	1.56276	2.52945	0.0104401	200	[array([-98.3656108 , -75.23995707, 32.76364904]), array([101.35701555, -67.34697831, 39.73311174])]
				0B->1A x 0C->1A	0.0300126	1.73378	4.18899	4.18899	2.96139	1.04781	2.53708	0.0101525	1.58574	98.6716												0B->1A	1.60873	2.5447	0.00986492	200	[array([-100.01160849, -75.56620275, 32.32747974]), array([ 99.78032779, -71.18247492, 40.32530005])]	0C->1A	1.56276	2.52945	0.0104401	200	[array([-98.3656108 , -75.23995707, 32.76364904]), array([101.35701555, -67.34697831, 39.73311174])]
				0A->1B x 0B->1B	0.0403496	5.58286	2.94869	5.58286	4.26578	0.802461	2.54861	0.0113356	1.57805	105.72												0A->1B	1.60873	2.54497	0.0167425	200	[array([-99.87830475, -71.73737482, 31.46916305]), array([ 99.89910374, -66.86155306, 39.54464559])]	0B->1B	1.54737	2.55226	0.00592876	200	[array([-98.58019892, -77.09709973, 32.33898691]), array([101.11133695, -69.42197588, 40.36288718])]
				0A->1B x 0C->1B	0.0338081	5.87901	2.98448	5.87901	4.43174	1.81068	2.54103	0.0116311	1.58893	131.085												0A->1B	1.60873	2.54497	0.0167425	200	[array([-99.87830475, -71.73737482, 31.46916305]), array([ 99.89910374, -66.86155306, 39.54464559])]	0C->1B	1.56914	2.5371	0.00651965	200	[array([-96.98065395, -76.68841978, 32.75504288]), array([102.58769254, -65.58559662, 39.7694851 ])]
				0B->1B x 0C->1B	0.0300126	1.70255	4.15326	4.15326	2.9279	1.02428	2.54468	0.00622421	1.55825	97.5559												0B->1B	1.54737	2.55226	0.00592876	200	[array([-98.58019892, -77.09709973, 32.33898691]), array([101.11133695, -69.42197588, 40.36288718])]	0C->1B	1.56914	2.5371	0.00651965	200	[array([-96.98065395, -76.68841978, 32.75504288]), array([102.58769254, -65.58559662, 39.7694851 ])]
				0A->1C x 0B->1C	0.0403496	5.88634	3.2009	5.88634	4.54362	0.815676	2.55144	0.00793548	1.52885	112.606												0A->1C	1.55964	2.54768	0.0133629	200	[array([-100.57210047, -73.84717467, 32.19472529]), array([ 99.23522808, -70.64949214, 40.36823639])]	0B->1C	1.49805	2.5552	0.00250805	200	[array([-99.24618781, -79.50329558, 33.1430196 ]), array([100.49871063, -73.46028234, 41.23360287])]
				0A->1C x 0C->1C	0.0338081	6.20278	3.13928	6.20278	4.67103	1.86751	2.54375	0.00823015	1.53968	138.163												0A->1C	1.55964	2.54768	0.0133629	200	[array([-100.57210047, -73.84717467, 32.19472529]), array([ 99.23522808, -70.64949214, 40.36823639])]	0C->1C	1.51971	2.53982	0.00309739	200	[array([-97.51724228, -79.06863367, 33.56535932]), array([102.12713135, -69.45259726, 40.61205501])]
				0B->1C x 0C->1C	0.0300126	1.83209	4.37031	4.37031	3.1012	1.06679	2.54751	0.00280272	1.50888	103.33												0B->1C	1.49805	2.5552	0.00250805	200	[array([-99.24618781, -79.50329558, 33.1430196 ]), array([100.49871063, -73.46028234, 41.23360287])]	0C->1C	1.51971	2.53982	0.00309739	200	[array([-97.51724228, -79.06863367, 33.56535932]), array([102.12713135, -69.45259726, 40.61205501])]
																	All clinical cases		Mean Daxis	SD	Mean angular deviation	SD	Mean EcD_ratio	SD
																		all	1.34962	0.774771	0.437358	0.290602	41.8264	14.8858
																		0 constant	1.49618	0.7638	0.495849	0.378681	38.9891	13.0086
																		0 change	1.20307	0.76357	0.378868	0.141031	44.6636	16.1589
																		Mean: (DEG) Mouth_open	3.67649	0.776622

## Sheet: rms_error Included & Excluded
	rms_error of two included mesh of the same interocclusal registration			rms_error of an included and an excluded mesh of the same interocclusal registration					Mean	SD			Supplementary information of naming
Case No.II	0F(D).stl -> 0D.stl	0.0291654		0C(A).stl -> 0A.stl	0.100969			All clinical	0.0914097	0.152292
	0C(A).stl -> 0B(A).stl	0.0338526		0B(A).stl -> 0A.stl	0.113441			Included	0.0342999	0.0170807				Scan code during clinical work
	1B.stl -> 1D(B).stl	0.0421336		0E(D).stl -> 0F(D).stl	0.0322361			Excluced	0.116792	0.1773			Inter-occlusal reg. Name in Manuscript
	1R(A).stl -> 1Q(A).stl	0.0360035		0E(D).stl -> 0D.stl	0.0361206			Articulated_Cast	0.0294403	0.00683033				Included	Excluded
	2B.stl -> 2C.stl	0.0489714		1E(A).stl -> 1A.stl	0.0936955								0A	0B, 0C	0A
	3B.stl -> 3A.stl	0.0445173		1E(A).stl -> 1F(A).stl	0.116816								0B	0D, 0F	0E
				1A.stl -> 1F(A)	0.0727748								1A	1Q, 1R	1P
				1C(B).stl -> 1B.stl	0.0523028								1B	1B, 1D	1C
				1C(B).stl -> 1D(B).stl	0.0462027								2	2B, 2C	2A
				1R(A).stl -> 1P(A).stl	0.0775069								3	3A, 3B	3C
				1Q(A).stl -> 1P(A).stl	0.0827338
				2B.stl -> 2A nehez.stl	0.067231
				2A nehez.stl -> 2C.stl	0.0871632
				3C.stl -> 3A.stl	0.0488094
				3B.stl -> 3C.stl	0.0515512
Case No.I	0E(D).stl -> 0D.stl	0.0172368		0C(A).stl -> 0B(A).stl	0.0341284
	0B(A).stl -> 0A.stl	0.0194639		0C(A).stl -> 0A.stl	0.0230872									Scan code during clinical work
	1A.stl -> 1F(A).stl	0.0266561		0E(D).stl -> 0F(D).stl	0.039873								Inter-occlusal reg. Name in Manuscript
	1C(B).stl -> 1B.stl	0.0459425		0F(D).stl -> 0D.stl	0.0464169									Included	Excluded
	2A.stl -> 2C.stl	0.0224424		1C(B).stl -> 1D(B).stl	0.0552382								0A	0A, 0B	0C
	3C.stl -> 3B nyelv.stl	0.024032		1B.stl -> 1D(B).stl	0.0759426								0B	0D, 0E	0F
				1E(A).stl -> 1A.stl	0.059808								1A	1A, 1F	1E
				1E(A).stl -> 1F(A).stl	0.062024								1B	1B, 1C	1D
				2A.stl -> 2B.stl	0.0525289								2	2A, 2C	2B
				2B.stl -> 2C.stl	0.0393025								3	3B, 3C	3A
				3C.stl -> 3A.stl	0.0455938
				3B nyelv.stl -> 3A.stl	0.0593205
Case No.IV	0F(E).stl -> 0E.stl	0.0626164		0D(A) bubi.stl -> 0C(A).stl	0.784741
	0B(A).stl -> 0A.stl	0.0170701		0D(A) bubi.stl -> 0B(A).stl	0.835504									Scan code during clinical work
	1E(A).stl -> 1A.stl	0.0238037		0D(A) bubi.stl -> 0A.stl	0.846156								Inter-occlusal reg. Name in Manuscript
	1C(B).stl -> 1B.stl	0.036508		0C(A).stl -> 0B(A).stl	0.0549563									Included	Excluded
	2A.stl -> 2C.stl	0.0884064		0C(A).stl -> 0A.stl	0.0690319								0A	0A, 0B	0D, 0C	One recan needed, two excluded as described
	3B.stl -> 3C.stl	0.0252511		0G(E).stl -> 0F(E).stl	0.125252								0B	0E, 0F	0G
				0G(E).stl -> 0E.stl	0.096887								1A	1A, 1E	1F
				1C(B).stl -> 1D(B).stl	0.104474								1B	1B, 1C	1D
				1B.stl -> 1D(B).stl	0.102665								2	2A, 2C	2B
				1E(A).stl -> 1F(A).stl	0.0324644								3	3B, 3C	3A
				1A.stl -> 1F(A).stl	0.0453871
				2A.stl -> 2B.stl	0.156094
				2B.stl -> 2C.stl	0.0973586
				3B.stl -> 3A.stl	0.0718552
				3C.stl -> 3A.stl	0.079751
Case No.III	0F(D).stl -> 0D.stl	0.0146329		0C(A).stl -> 0B(A).stl	0.0404078
	0C(A).stl -> 0A.stl	0.022146		0B(A).stl -> 0A.stl	0.0404801									Scan code during clinical work
	1E(A).stl -> 1F(A).stl	0.0198031		0E(D).stl -> 0F(D).stl	0.078442								Inter-occlusal reg. Name in Manuscript
	1C(B).stl -> 1B.stl	0.053804		0E(D).stl -> 0D.stl	0.0834742									Included	Excluded
	2B.stl -> 2C.stl	0.0339975		1E(A).stl -> 1A.stl	0.217316								0A	0A, 0C	0B
	3B.stl -> 3A.stl	0.034742		1A.stl -> 1F(A).stl	0.224067								0B	0D, 0F	0E
				1C(B).stl -> 1D(B).stl	0.0685572								1A	1E, 1F	1A
				1B.stl -> 1D(B).stl	0.0762608								1B	1B, 1C	1D
				2A.stl -> 2B.stl	0.0987349								2	2B, 2C	2A
				2A.stl -> 2C.stl	0.106423								3	3A, 3B	3C
				3B.stl -> 3C.stl	0.0599
				3C.stl -> 3A.stl	0.0373005
Articulated_Cast	0B.stl -> 0C.stl	0.0300126
	0B.stl -> 0A.stl	0.0403496
	0C.stl -> 0A.stl	0.0338081
	1A.stl -> 1C.stl	0.0267758
	1A.stl -> 1B.stl	0.0222043
	1C.stl -> 1B.stl	0.0234914

## Sheet: from SPSS t-test_result
T-Test
Notes
Output Created		26-OCT-2022 17:36:32
Comments
Input	Data	F:\barlang_v2_shared\t-test.sav
	Active Dataset	DataSet1
	Filter	<none>
	Weight	<none>
	Split File	<none>
	N of Rows in Working Data File	78
Missing Value Handling	Definition of Missing	User defined missing values are treated as missing.
	Cases Used	Statistics for each analysis are based on the cases with no missing or out-of-range data for any variable in the analysis.
Syntax		T-TEST GROUPS=excluded(0 1) /MISSING=ANALYSIS /VARIABLES=diff /CRITERIA=CI(.95).
Resources	Processor Time	00:00:00.00
	Elapsed Time	00:00:00.02
[DataSet1] F:\barlang_v2_shared\t-test.sav
Group Statistics
excluded		N	Mean	Std. Deviation	Std. Error Mean
diff	0	24	0.03375	0.0173988	0.00355151
	1	54	0.117222	0.177567	0.0241637
Independent Samples Test
		Levene's Test for Equality of Variances		t-test for Equality of Means
		F	Sig.	t	df	Sig. (2-tailed)	Mean Difference	Std. Error Difference	95% Confidence Interval of the Difference
									Lower	Upper
diff	Equal variances assumed	5.69783	0.0194729	-2.28982	76	0.0248075	-0.0834722	0.0364536	-0.156076	-0.0108687
	Equal variances not assumed			-3.41772	55.2551	0.00119204	-0.0834722	0.0244233	-0.132413	-0.0345318
GET
FILE='F:\barlang_v2_shared\t-test.sav'.
DATASET NAME DataSet1 WINDOW=FRONT.
DATASET ACTIVATE DataSet1.
SAVE OUTFILE='F:\barlang_v2_shared\t-test.sav'
/COMPRESSED.

## Sheet: from SPSS Correlaton
GET DATA
/TYPE=XLSX
/FILE='C:\Users\torpe\Documents\Árpi_fog\New context gépi mérés_20211201.xlsx'
/SHEET=name 'Munka1'
/CELLRANGE=FULL
/READNAMES=ON
/DATATYPEMIN PERCENTAGE=95.0
/HIDDEN IGNORE=YES.
EXECUTE.
DATASET NAME DataSet1 WINDOW=FRONT.
CORRELATIONS
Correlations
Notes
Output Created		27-FEB-2022 22:35:58
Comments
Input	Active Dataset	DataSet1
	Filter	<none>
	Weight	<none>
	Split File	<none>
	N of Rows in Working Data File	146
Missing Value Handling	Definition of Missing	User-defined missing values are treated as missing.
	Cases Used	Statistics for each pair of variables are based on all the cases with valid data for that pair.
Syntax		CORRELATIONS /VARIABLES=rms_error distance_start_points distance_end_points max_distance avg_distance angle_deg avg_intialRMSerrormmMouth_open avg_finalRMSerror Avg_DEGMouth_open EcD_ratio /PRINT=TWOTAIL NOSIG /MISSING=PAIRWISE.
Resources	Processor Time	00:00:00.05
	Elapsed Time	00:00:00.01
[DataSet1]
Correlations
		rms_error	distance_start_points	distance_end_points	max_distance	avg_distance	angle_deg	avg_intial RMS error (mm)Mouth_open)	avg_final RMS error	Avg_(DEG) Mouth_open	EcD_ratio
rms_error	Pearson Correlation	1	.42539819**	.56043725**	.57263031**	.56486042**	.38325365**	-0.109051	.25268463**	-0.105624	-0.0717711
	Sig. (2-tailed)		8.67913e-08	1.89864e-13	4.29751e-14	1.1154e-13	1.80004e-06	0.190111	0.00209061	0.204497	0.38931
	N	146	146	146	146	146	146	146	146	146	146
distance_start_points	Pearson Correlation	.42539819**	1	.48900828**	.86157957**	.88418698**	.58235922**	-.53734238**	-0.048859	-.57852620**	.67404863**
	Sig. (2-tailed)	8.67913e-08		3.78508e-10	3.04489e-44	1.87972e-49	1.25595e-14	2.69706e-12	0.558117	2.04911e-14	1.11716e-20
	N	146	146	146	146	146	146	146	146	146	146
distance_end_points	Pearson Correlation	.56043725**	.48900828**	1	.84861038**	.83984526**	.73338358**	-.38508748**	-0.00407799	-.46387439**	.61657286**
	Sig. (2-tailed)	1.89864e-13	3.78508e-10		1.18014e-41	4.87181e-40	6.58304e-26	1.59105e-06	0.961038	3.70527e-09	1.17848e-16
	N	146	146	146	146	146	146	146	146	146	146
max_distance	Pearson Correlation	.57263031**	.86157957**	.84861038**	1	.99062524**	.76747973**	-.51009938**	-0.03919	-.57611220**	.72925218**
	Sig. (2-tailed)	4.29751e-14	3.04489e-44	1.18014e-41		2.15983e-126	1.34767e-29	4.81324e-11	0.638609	2.77997e-14	1.68665e-25
	N	146	146	146	146	146	146	146	146	146	146
avg_distance	Pearson Correlation	.56486042**	.88418698**	.83984526**	.99062524**	1	.75515671**	-.54061877**	-0.0325892	-.60844066**	.74965987**
	Sig. (2-tailed)	1.1154e-13	1.87972e-49	4.87181e-40	2.15983e-126		3.40761e-28	1.87374e-12	0.69617	3.76229e-16	1.35428e-27
	N	146	146	146	146	146	146	146	146	146	146
angle_deg	Pearson Correlation	.38325365**	.58235922**	.73338358**	.76747973**	.75515671**	1	-.34835940**	-0.0381202	-.37185169**	.56297727**
	Sig. (2-tailed)	1.80004e-06	1.25595e-14	6.58304e-26	1.34767e-29	3.40761e-28		1.6413e-05	0.647804	3.81351e-06	1.40024e-13
	N	146	146	146	146	146	146	146	146	146	146
avg_intial RMS error (mm)Mouth_open)	Pearson Correlation	-0.109051	-.53734238**	-.38508748**	-.51009938**	-.54061877**	-.34835940**	1	-.19063952*	.96567361**	-.57345946**
	Sig. (2-tailed)	0.190111	2.69706e-12	1.59105e-06	4.81324e-11	1.87374e-12	1.6413e-05		0.0211729	3.4277e-86	3.87588e-14
	N	146	146	146	146	146	146	146	146	146	146
avg_final RMS error	Pearson Correlation	.25268463**	-0.048859	-0.00407799	-0.03919	-0.0325892	-0.0381202	-.19063952*	1	-.20947801*	-.22635891**
	Sig. (2-tailed)	0.00209061	0.558117	0.961038	0.638609	0.69617	0.647804	0.0211729		0.0111617	0.00600791
	N	146	146	146	146	146	146	146	146	146	146
Avg_(DEG) Mouth_open	Pearson Correlation	-0.105624	-.57852620**	-.46387439**	-.57611220**	-.60844066**	-.37185169**	.96567361**	-.20947801*	1	-.65903932**
	Sig. (2-tailed)	0.204497	2.04911e-14	3.70527e-09	2.77997e-14	3.76229e-16	3.81351e-06	3.4277e-86	0.0111617		1.52648e-19
	N	146	146	146	146	146	146	146	146	146	146
EcD_ratio	Pearson Correlation	-0.0717711	.67404863**	.61657286**	.72925218**	.74965987**	.56297727**	-.57345946**	-.22635891**	-.65903932**	1
	Sig. (2-tailed)	0.38931	1.11716e-20	1.17848e-16	1.68665e-25	1.35428e-27	1.40024e-13	3.87588e-14	0.00600791	1.52648e-19
	N	146	146	146	146	146	146	146	146	146	146
**. Correlation is significant at the 0.01 level (2-tailed).
*. Correlation is significant at the 0.05 level (2-tailed).
